# Supplementary material for: Genome-wide identification and analysis of the EIN3/EIL gene family in allotetraploid Brassica napus reveal its potential advantages during polyploidization
Source: BMC Plant Biol. 2019 Mar 21;19:110. doi: 10.1186/s12870-019-1716-z (PMC6429743; doi:10.1186/s12870-019-1716-z)
Supplement: Supplementary file 2 — Table S1. The FPKM values of identified EIN3/EIL genes in four major tissues of B. napus and its diploid progenitors (B. rapa and B. oleracea). (XLSX 15 kb) [file 12870_2019_1716_MOESM2_ESM.xlsx]

## Sheet: B. rapa
Table S1 The FPKM values of identified EIN3/EIL genes in four major tissues of B. napus and its diploid progenitors (B. rapa and B. oleracea) .
Gene name	Gene ID	RF1_FPKM	RF2_FPKM	RF3_FPKM	RL1_FPKM	RL2_FPKM	RL3_FPKM	RQ1_FPKM	RQ2_FPKM	RQ3_FPKM	RS1_FPKM	RS2_FPKM	RS3_FPKM
BrEIL1	Bra000528	7.48	9.02	6.85	4.02	11.04	5.35	11.36	8.67	13.8	26.51	17.06	40.42
BrEIL2	Bra002358	0	0.15	0.2	0	0	0.27	0	0.52	0.36	0.05	0.31	0
BrEIL3a	Bra015970	11.24	10.36	12.55	10.77	9.76	8.05	9.44	5.52	8.41	6.57	8.48	3.51
BrEIL3b	Bra003831	9.79	6.87	6.33	4.57	5.45	5.91	3.89	3.41	6.78	4.12	5.66	3.52
BrEIL3c	Bra008110	0.33	0.09	0.52	0.11	0	0	0	0	0.24	0	0	0
BrEIL4a	Bra028601	0	0	0	0	0	0	0	0	0	0	0	0
BrEIL4b	Bra006050	0	0	0	0	0	0	0	0	0	0	0	0

## Sheet: B. oleracea
Gene name	Gene ID	OF1_FPKM	OF2_FPKM	OF3_FPKM	OL1_FPKM	OL2_FPKM	OL3_FPKM	OQ1_FPKM	OQ2_FPKM	OQ3_FPKM	OS1_FPKM	OS2_FPKM	OS3_FPKM
BoEIL1	Bol032895	29.12	29.16	28.12	24.18	33.44	25.93	35.47	30.79	32.33	44.17	49.77	57.46
BoEIL2a	Bol036088	0.4	0.39	0.13	0	0.07	0	0.34	0.21	0	0	0	0
BoEIL2b	Bol035762	0	0	0.06	0	0	0	1.96	1.93	0	0	0.18	0
BoEIL3a	Bol026238	19.16	19.12	21.27	6.56	9.6	8.03	14.9	15.68	17.37	9.63	13.01	19.52
BoEIL3b	Bol039991	9.84	8.97	10.43	2.36	3.5	5.65	7.6	5.93	6.8	4.93	7.22	6.55
BoEIL4a	Bol024640	0	0	0	0	0	0	0	0.08	0	0	0	0.16
BoEIL4b	Bol008759	0.71	0.49	1.09	0	0.2	0.2	1.83	0.31	1.19	0.41	0.56	1.03

## Sheet: B . napus
Gene name	Gene ID	Gene alias	NF1_FPKM	NF2_FPKM	NF3_FPKM	NQ1_FPKM	NQ2_FPKM	NQ3_FPKM	NS1_FPKM	NS2_FPKM	NS3_FPKM	NL1_FPKM	NL2_FPKM	NL3_FPKM
BnCEIN3	BnaC01g32460D	GSBRNA2T00038285001	29.2	22.13	22.76	11.23	12.87	10.46	9.56	8.78	8.65	6.84	9.29	7.05
BnCEIL1a	BnaC03g26570D	GSBRNA2T00066199001	9.65	7.94	8.48	9.41	7.44	8.45	24.21	32.61	27.63	14.92	10.08	8.24
BnAEIL1b	BnaA03g22560D	GSBRNA2T00138800001	0	0	0	0	0	0	0	0	0	0	0	0
BnAEIL2a	BnaA10g14470D	GSBRNA2T00154170001	0	0	0	0.12	0	0.06	0	0.41	0.06	0	0	0
BnCEIL2b	BnaCnng35080D	GSBRNA2T00026202001	0	0	0	0	0	0.06	0	0.23	0.22	0	0	0
BnAEIL3a	BnaA07g39030D	GSBRNA2T00028229001	5.09	6.24	4.79	4.93	5.53	4.16	5.5	4.91	4.65	0	0	0
BnCEIL3b	BnaC06g34570D	GSBRNA2T00103449001	4.7	5.45	5.92	6.51	4.65	5.52	5.31	4.54	5.64	6.52	6.44	3.89
BnCEIL3c	BnaC06g23450D	GSBRNA2T00049063001	4.69	2.67	3.85	1.89	1.58	2.31	2.19	2	2.95	4.37	5.42	3.38
BnAEIL3d	BnaA02g16550D	GSBRNA2T00088016001	0.67	0.72	0.37	0.58	0.37	0.48	0.53	0.6	0.29	0.29	0.41	0.13
BnCEIL4a	BnaC02g00520D	GSBRNA2T00068988001	0	0	0	0	0	0	0	0	0	0	0	0
BnAEIL4b	BnaA02g00350D	GSBRNA2T00143537001	0	0	0	0	0	0	0	0	0	0	0	0
BnCEIL4c	BnaC03g04150D	GSBRNA2T00134618001	0	0	0	0	0.27	0.4	0	0	0	0	0	0.23
BnAEIL4d	BnaA03g02810D	GSBRNA2T00129740001	0	0	0	0	0	0	0	0	0	0	0	0
